# Supplementary material for: Virtual Patients and Sensitivity Analysis of the Guyton Model of Blood Pressure Regulation: Towards Individualized Models of Whole-Body Physiology
Source: PLoS Comput Biol. 2012 Jun 28;8(6):e1002571. doi: 10.1371/journal.pcbi.1002571 (PMC3386164; doi:10.1371/journal.pcbi.1002571)
Supplement: Dataset S1 — Simulation results, elementary effects and correlations. This dataset contains the results of each individual simulation, the calculated elementary effects, correlations between each parameter and variable, and correlations between elementary effects and parameters. Dryad Digital Repository. http://dx.doi.org/10.5061/dryad.h3s0r. (ZIP) [file pcbi.1002571.s001.zip]

Archive with 7 entries (6 files):
- correlations.tar.bz2
- __MACOSX/
- __MACOSX/._correlations.tar.bz2
- elementary_effects.tar.bz2
- __MACOSX/._elementary_effects.tar.bz2
- README_SupplementaryMaterial.txt
- __MACOSX/._README_SupplementaryMaterial.txt
