# Supplementary material for: Virtual Patients and Sensitivity Analysis of the Guyton Model of Blood Pressure Regulation: Towards Individualized Models of Whole-Body Physiology
Source: PLoS Comput Biol. 2012 Jun 28;8(6):e1002571. doi: 10.1371/journal.pcbi.1002571 (PMC3386164; doi:10.1371/journal.pcbi.1002571)
Supplement: Dataset S1 — Simulation results, elementary effects and correlations. This dataset contains the results of each individual simulation, the calculated elementary effects, correlations between each parameter and variable, and correlations between elementary effects and parameters. Dryad Digital Repository. http://dx.doi.org/10.5061/dryad.h3s0r. (ZIP) [file pcbi.1002571.s001.zip › README_SupplementaryMaterial.txt]

Supplementary Material
========================================

This supplementary material accompanies the manuscript `Virtual Patients and Sensitivity Analysis of the Guyton Model of Blood Pressure Regulation: Towards Personalised Models of Whole-Body Physiology` by R. Moss, T. Grosse, I. Marchant, N. Lassau, F. Gueyffier and S. R. Thomas.

These two archives contain supplementary data tables of "Elementary Effects" and "Correlations" that accompany the manuscript. They are in CSV format in compressed `.tar.bz2` files and can be imported into spreadsheet programs and statistical packages.

We will also furnish correlations with elementary effects on demand (approx. 200MB)  as `.RData` files that contain multi-dimensional data sets and can be loaded in R and other compatible software packages.

Elementary Effects
========================================

`elementary_effects.tar.bz2` contains pairs of CSV files, such as:

- `ee.mean.1m.csv`: The mean elementary effect of each parameter (column) on
  each variable (row) at time t = 1 minute.

- `ee.sdev.1m.csv`: The standard deviation of the elementary effect of each
  parameter (column) on each variable (row) at time t = 1 minute.

Likewise, the elementary effects at times t = 1 hour, 1 day, 1 week and 4 weeks
are stored in CSV files whose names contain `1h`, `1d`, `1w` and `4w`,
respectively.

Correlations
========================================

`correlations.tar.bz2` contains pairs of CSV files, such as:

- `corrs.estimates.1m.csv`: The estimated correlations between each paramer
  (column) and each variable (row) at time t = 1 minute.

- `corrs.pvalues.1m.csv`: The p-values associated with the estimated
  correlations between each paramer (column) and each variable (row) at
  time t = 1 minute.

Likewise, the correlations at times t = 1 hour, 1 day, 1 week and 4 weeks are
stored in CSV files whose names contain `1h`, `1d`, `1w` and `4w`.

In addition, correlations were calculated at time t = 4 weeks for both the
normotensive and hypertensive sub-populations. These results are stored in
`corrs.estimates.nt.4w.csv` and `corrs.estimates.ht.4w.csv`, respectively, and
the p-values for the estimated correlations are stored in
`corrs.pvalues.nt.4w.csv` and `corrs.pvalues.ht.4w.csv`, respectively.

Correlations with Elementary Effects (supplied on request)
========================================

The correlations between each elementary effect (of some parameter EEP on some
variable EEV) and each parameter P (P != EEP) at time t = 1 minute are stored
in `effect.corr.1m.RData`, in a list called `effect.corr.1m`. For example, the
correlations between the elementary effect of `CPR` on `PA` and the remaining
parameters are accessible (in R) as `effect.corr.1m$CPR$PA`.

Likewise, the correlations at times t = 1 hour, 1 day, 1 week and 4 weeks are
stored in .RData files whose names contain `1h`, `1d`, `1w` and `4w`,
respectively.
